# Supplementary material for: Consumers’ Attitudes and Preferences Towards Ingredients List, Nutrition Information and Health Warning Labelling on Alcohol Products: A Scoping Review
Source: Curr Nutr Rep. 2026 Jul 22;15(1):62. doi: 10.1007/s13668-026-00784-y (PMC13391450; doi:10.1007/s13668-026-00784-y)
Supplement: Supplementary file 6 — Supplementary Material 6 (XLS 22.6 KB) [file 13668_2026_784_MOESM6_ESM.xls]

## Sheet: Cross Sectional
S Item	Scoring scale	Al-Hamdani and Smith 2015 Alcohol warning label perceptions: emerging evidence for alcohol policy	Annunziata et al 2016a Do Consumers want nutritional and health information on wine labels? Insights from the EU and USA	Annunziata et al 2016b Health warnings on wine: a consumer perspective	Annunziata et al 2016c Nutritional information and health warnings on wine labels: exploring consumer interest and preference	Annunziata et al 2019 Health warnings on wine labels: a discrete choice analysiss of Italian and French generation Y consumers	Annunziata et al 2020 The influence of alcohol warning labels on consumers choices of wine and beer	Annunziata, Vecchio and Mariani 2017 Alcohol warnings and moderate drinking patterns among Italian University Students: an exploratory study	Bazzani et al 2019 Nutritional knowledge and health consciousness: do they affect consumer wine choices?	Blackwell et al 2018 Informing drinkers: Can current UK alcohol labels be improved?	Cho and Rim 2013 Exploring warning messages on conditional principles and predicting social behaviour	Clarke 2017 Alcohol harm reduction interventions in a young adult population Study 7	Clarke et al 2020 Impact of health warning labels communicating the risk of cancer on alcohol selection: an online experimental study	Coomber et al 2017a A qualitative investigation of Australian young adult responses to pictorial and graphic alcohol product warnings Australia	Coomber et al 2017b Awareness and correlates of short term and long term consequences of alcohol use among Australian drinkers	Coomber et al 2015 Do consumers Get the facts? A survey of alcohol warning label recognition in Australia	Coomber et al 2018 Unconvincing and ineffective: Young adult responses to current Australian alcohol product warnings	Dossou et al 2017 The effectiveness of current French health warnings displayed on alcohol advertisements and alcoholic beverages	Escandon-Barbosa et al 2019 The impact of the content of the label on the buying intention of a wine consumer	Gfk Consumer Insights Report 2016	Glock and Krolak-Schwerdt 2013 Changing outcome expectancies, drinking intentions, and implicit attitudes toward alcohol: a comparison of positive expectancy related and health related alcohol warning labels	Grunert, Hieke and Juhl 2018 Consumer wants and use of ingredients and nutrition information for alcoholic drinks: A cross-cultural study in six EU countries	Hall et al 2020 Reactions to graphic and text health warnings for cigarettes, sugar-sweetened beverages, and alcohol: an online randomized experiment of US adults	Hall et al 2019 Casual language in health warning labels and US adults perception: a randomized experiment	Hobin et al 2020a Communicating risks to drinkers: testing alcohol labels with a cancer warning and national drinking guidelines in Canada	Hobin et al 2020b Effects of strenghtening alcohol labels on attention, message processing, and perceived effectiveness: a quasi-experimental study in Yukon Canada	Hobin et al 2020c Testing alcohol labels as a tool to communicate cancer risk to drinkers: a real world quasi-experimental study	Jones and Gregory 2010 Health warning labels on alcohol products- the views of Australian university students	Jongenelis et al 2018a Investigating single-verus multiple source approaches to communicating health messages via an online simulation	Jongenelis et al 2018b The effect of chronic disease warning statements on alcohol -related health beliefs and consumption intentions among at risk drinkers	Kersbergen 2017 Individual differences in attentional prcessing of responsible drinking statements in alcohol packaging, public health campaigns and alcohol advertising among alcohol consumers	Kersbergen and Field 2017 Alcohol consumers attention to warning labels and brand information on alcohol packaging: findings from cross-sectional and experimental studies	Krischler and Glock 2015 Alcohol warning labels formulated as questions change alcohol related outcome expectancies a pilot study	Martinez et al 2015 The impact of standard nutrition labels on alcoholic beverages	May, Eliott and Crabb 2016 'Everything causes cancer': how Australians respond to the message that alcohol causes cancer	Maynard et al 2018b No impact of calorie or unit information on ad libitum alcohol consumption	Maynard et al 2018a Know your limits: labelling interventons to reduce alcohol consumption	Miller et al 2016 Message on a bottle: Are alcohol warning labels about cancer appropriate? Health behaviour, helath promotion and society	Moore 2010 The standard drink: Does anybody know what it is? Does anybody care?	Pabst et al 2021 Consumers' reactions to nutrition and ingredient labelling for wine- a cross-country discrete choice experiment	Pabst, Szolnoki and Loose 2019 The effects of mandatory ingredient and nutrition labelling for wine consumers- a qualitative study	Pham et al 2018 Alcohol warning label awareness and attention a multi-method study	Parackal, Parackal and Harraway 2010 Warning labels on alcohol containers as a source of information on alcohol consumption in pregnancy among New Zealand women	Pechey et al 2020 Image and text health warning labels on alcohol and food: potential effectiveness and acceptability	Pettigrew et al 2014 Developing cancer warning statements for alcoholic beverages	Pettigrew et al 2016 The effect of cancer warning statements on alcohol consumption intentions	Roderique-Davies et al 2020 Investigating the impact of changing helath messages on alcohol products	Rout and Hannan 2016 Consumer awareness and understanding of alcohol pregnancy warning labels	Sillero-Rejon et al 2018 Alcohol pictorial health warning labels the impact of self-affirmation and health warning
Total Score		15	21	20	20	19	18	18	21	17	17	18	21	15	17	15	10	13	18	15	17	18	18	18	15	20	16	12	17	18	18	18	13	12	14	17	17	18	10	18	14	14	14	15	16	16	11	14	16
1 Title and abstract
	(a)Indicate the study's design with a commonly used term in the title or the abstract		p 1	p 1	p 1	p 1	p 1	p 1	p 1	p 1	p 1	p 1-20	p 1	p 1	p 1	p 1	p 1	p 1	p 1		p 1	p 1	p 1	p 1	p 1	p 1	p 1		p 1		p 222	p 1			p 1	p 12		p 1		p 1	p 1	p 1	p 1	p 1	p 1	p 1	p 599		p 1
	(b) Provide in the abstract an informative and balanced summary of what was done and what was found	p 1	p1	p 1	p 1	p1	p 1	p 1	p 1	p 1	p 1	p 24, 76, 124, 155	p 1	p 1	p 1	p 1	p 1	p 1	p 1	p 4, 5	p 1	p 1	p 1	p 1	p 1	p 1	p 1	p 109	p 1	p 1	p 103, 223	p 1	p 2	p 1	p 1	p 12	p 4	p 1		p 1	p 1	p 1	p 1	p 1	p 1	p 1	p 599		p 1
Introduction
2 Background/rationale	Explain the scientific background and rationale for the investigation being reported	p 1, 2	p 1, 2, 3	p 1, 2	p 1, 2, 3	p 1, 2	p 1, 2, 3	p 1, 2, 3	p 1, 2	p 1	p 1, 2	p 77, 125, 156	p 1, 2	p 1, 2	p 1, 2	p 1, 2	p 1, 2	p 1, 2	p 1, 2, 3	p 6	p 2, 3	p 1, 2	p 1, 2	p 1	p 2	p 1, 2	p 1	p 110, 111, 112	p 1, 2	p 1, 2	p 104, 117, 127, 224, 225, 226, 227	p 2	p 2, 3	p 2	p 1, 2, 3	p 12, 13	p 5	p 1, 2	p 1, 2, 3, 4	p 1, 2	p 1, 2	p 1, 2	p 1	p 2	p 1, 2	p 1, 2	p 599	p 5, 6	p 1, 2
3 Objectives	State specific objectives, including any prespecified hypotheses	p 2					p 1, 2, 3,4		p 3	p 2	p 2, 3, 4, 5, 6, 7	p 129, 81	p 2	p 3				p 2	p 3, 4		p 3					p 2		p 113, 114, 115	p 2, 3, 6	p 3	p 59	p 2	p 3		p 3					p 2	p 3, 4	p 2			p 3			p 6	p 2
Methods
4 Study design	Present key elements of study design early in the paper	p 2	p 4	p 4	p 3	p 3	p 4	p 3	p 3	p 2	p 8	p 82, 130, 141, 157	p 3	p 4	p 2	p 3	p 2	p 2	p 4	p 7	p 4	p 3	p 2	p 1	p 3	p 2	p 2	p 116	p 3	p 3	p 107, 128, 118, 227	p 2, 5	p 3	p 3, 5, 6, 8	p 4	p 13	p 6, 15, 18	p 2	p 5	p 3	p 8	p 2, 3	p 2	p 3	p 3	p 2	p 599, 601	p 7	p 2
5 Setting	Describe the setting, locations, and relevant dates, including periods of recruitment, exposure, follow-up, and data collection	p 2	p 4	p 4	p 3	p 3	p 6, 7	p 3, 4	p 3	p 2	p 8	p 82, 157	p 3	p 4	p 2	p 3	p 2	p 2	p 4	p 7, 8	p 4	p 3	p 2	p 1	p 3	p 2	p 2	p 116	p 3	p 3	p 107, 118, 227	p 2	p 3	p 3, 6, 8	p 4	p 13	p 6, 19, 23	p 2	p 5	p 3	p 8	p 2, 3	p 2	p 3	p 3	p 2	p 599, 601	p 7	p 2
6 Participants	(a) Cohort study—Give the eligibility criteria, and the sources and methods of selection of participants. Describe methods of follow-up																								p 3	p 2, 3	p 2
	Case-control study—Give the eligibility criteria, and the sources and methods of case ascertainment and control selection. Give the rationale for the choice of cases and controls
	Cross-sectional study—Give the eligibility criteria, and the sources and methods of selection of participants	p 2, 3	p 4	p 4	p 3	p 3	p 6	p 4	p 3	p 2	p 8	p 82, 130, 141, 157, 158	p 3	p 5	p 2	p 3		p 2	p 4	p 7, 8	p 4	p 3	p 2	p 1				p 116	p 3	p 3	p 107, 120, 129, 227, 228	p 2, 5	p 3	p 3, 4, 6, 9	p 4	p 13	p 6, 19	p 2	p 5	p 3	p 8, 9	p 2, 3	p 2	p 3	p 3	p 2	p 599, 601	p 7	p 2
	(b) Cohort study—For matched studies, give matching criteria and number of exposed and unexposed
	Case-control study—For matched studies, give matching criteria and the number of controls per case
7 Variables	Clearly define all outcomes, exposures, predictors, potential confounders, and effect modifiers. Give diagnostic criteria, if applicable	p 3	p 4, 5	p 5	p 6	p 3, 4	p 6, 7	p 5	p 4		p 8	p 88, 136	p 4	p 5	p 2	p 4	p 3	p 2	p 4		p 4	p 3	p 2	p 2		p 3			p 3	p 4	p 108, 130, 230			p 4, 5, 7, 9				p 3				p 3, 4
8 Data sources/measurement	For each variable of interest, give sources of data and details of methods of assessment (measurement). Describe comparability of assessment methods if there is more than one group	p 3	p 4	p 5	p 3	p 4	p 7	p 4	p 4, 5	p 2	p 9	p 83, 130, 144, 158	p 5	p 5	p 2	p 3	p 3	p 2	p 4		p 4, 5	p 3, 4	p 2	p 2	p 4	p 4	p 4	p 116, 117	p 3	p 4	p 109, 130, 229	p 2, 6	p 3	p 4, 5, 7, 9	p 4	p 13	p 6 19	p 2	p 5	p 3	p 8	p 3	p 2	p 3	p 3	p 2	p 599	p 8	p 2, 3
9 Bias	Describe any efforts to address potential sources of bias		p 4	p 4	p 3				p 3				p 6		p 2	p 3				p 8			p 3	p 6										p 2				p 2	p 4	p 7			p 2					p 7
10 Study size	Explain how the study size was arrived at		p 4	p 4, 5	p 3	p 3	p 2,7		p 5	p 3	p 9	p 85, 130, 134, 159	p 6	p 5	p 2	p 3			p 4	p 8, 9	p 6	p 3	p 2	p 2	p 4	p 4	p 4	p 117	p 4	p 4	p 229	p 3	p 3	p 4, 5, 7, 9	p 4	p 13	p 7, 19	p 2		p 3	p 8, 9	p 2, 3	p 2	p 3	p 4			p 7, 8
11 Quantitative variables	Explain how quantitative variables were handled in the analyses. If applicable,describe which groupings were chosen and why	p 3	p 5	p 5	p 5	p 3, 4	p 6	p 5	p 6, 7	p 5			p 6							p 8, 26		p 4	p 2	p 3		p 4	p 5		p 5	p 4	p 113, 123, 130, 230	p 3, 4, 6, 7					p 24								p 5	p 3			p 3, 4
12 Statistical methods	(a) Describe all statistical methods, including those used to control for confounding	p 3			p 5	p 4	p 7	p 5	p 7	p 3	p 11	p 135, 145	p 6						p 5	p 26		p 5		p 2	p 5	p 4	p 5			p 5	p 113, 230		p 4			P 14	p 20, 21, 22	p 3		p 4						p 4		p 9	p 4
	(b) Describe any methods used to examine subgroups and interactions								p 6, 7	p 3, 4	p 11		p 6										p 2, 3		p 5	p 4						p 3, 7								p 4
	(c) Explain how missing data were addressed												p 5
	(d) Cohort study—If applicable, explain how loss to follow-up was addressed																								p 4	p 4	p 5
	Case-control study—If applicable, explain how matching of cases and controls was addressed
	Cross-sectional study—If applicable, describe analytical methods taking account of sampling strategy	p 3	p 5	p 5	p 6		p 8		p 5, 6, 7		p 9	p 159	p 7		p 3				p 5	p 9	p 6	p 4	p 3	p 3						p 5		p 4, 7					p 8, 9			p 4	p 5	p 3, 4	p 2	p 4	p 5	p 4
	(e) Describe any sensitivity analyses											p 138, 149	p 8		p 4									p 3			p 5									p 14		p 2
Results
13 Participants	(a) Report numbers of individuals at each stage of study—eg numbers potentially eligible,examined for eligibility, confirmed eligible, included in the study, completing follow-up, and analysed		p 5,6	p 6	p 6	p 4, 5		p 5	p 8	p 4	p 12	p 87, 41, 160	p 7						p 5	p 10			p 3	p 3	p 5	p 5	p 6	p 118							p 4	p 14	p 10, 21	p 3	p 6					p 6				37	p 5
	(b) Give reasons for non-participation at each stage									p 5			p 7
	(c) Consider use of a flow diagram		p 6	p 6	p 6	p 5							p 8										p 3	p 3	p 5	p 5, 6, 7	p 6, 7, 8									p 14		p 4						p 7
14 Descriptive Data	(a) Give characteristics of study participants (eg demographic, clinical, social) and information on exposures and potential confounders	p 3, 4	p 6	p 6	p 6	p 4, 5	p 7	p 5, 6	p 10, 11	p 5	p 11, 12	p 89, 150, 162	p 8	p 8, 9	p 3	p 4	p 3	p 3	p 6, 7	p 11, 12, 13, 15, 16, 17, 18, 20	p 7, 8	p 6, 7	p 3	p 3			p 6, 7	p 120, 121	p 5	p 6	p 115, 232-235	p 4, 6, 7, 8, 9	p 5	p 8, 11	p 5, 6	p 15	p 10, 11, 25, 26	p 3	p 6	p 7	p 10, 11		p 3	p 6, 7	p 6	p 6, 7	p 602	p 12, 13, 14, 15, 16	p 4
	(b) Indicate number of participants with missing data for each variable of interest		p 6						p 10, 11				p 8									p 7	p 3	p 3
	(c) Cohort study—Summarise follow-up time (eg, average and total amount)																									p 5	p 6
15 Outcome Data	Cohort study—Report numbers of outcome events or summary measures over time																								p 7, 8	p 5	p 6, 7, 8
	Case-control study—Report numbers in each exposure category, or summary measures of exposure
	Cross-sectional study—Report numbers of outcome events or summary measures	p 3, 4	p 6, 7	p 7	p 6, 7	p 5	p 7, 8	p 7,8, 9	p 11	p 5, 6	p 11	p 90, 150, 163	p 8		p 4				p 7	p 19, 20, 21, 22	p 8, 9	p 7, 8	p 3	p 4					p 5, 6	p 6	p 116, 131, 232-235	p 5, 8	p 6	p 12		p 15, 16	p 13, 14, 15, 16, 25, 26	p 5	p 6, 7	p 7	p 11, 12, 13	p 3	p 3	p 9	p 6, 7	p 7	p 601	p 17	p 4, 5
16 Main results	(a) Give unadjusted estimates and, if applicable, confounder-adjusted estimates and their precision (eg, 95% confidence interval). Make clear which confounders were adjusted for and why they were included			p 6, 7, 8	p 7, 8, 9	p 7	p 8, 9, 10, 11	p 8, 9	p 10, 11	p 6	p 11, 12	p 92, 150, 162, 163, 164, 165, 166	p 7, 8			p 4, 7						p 7	p 4	p 4	p 7, 8	p 5	p 7		p 5, 6	p 6	p 123, 232-235	p 4, 5, 7, 8	p 6			p 15, 16, 17	p 14, 15, 16, 25, 26, 27	p 5		p 7		p 3	p 2	p 8, 9	p 6, 7, 8	p 7, 8		p 20, 21, 22, 23, 29
	(b) Report category boundaries when continuous variables were categorized		p 6, 7	p 8, 9	p 8				p 8, 10	p 6					p 4				p 8	p 13, 14, 19, 26, 27		p 7							p 5			p 6, 7, 8					p 21
	(c) If relevant, consider translating estimates of relative risk into absolute risk for a meaningful time period
17 Other analyses	Report other analyses done—eg analyses of subgroups and interactions, and sensitivity analyses		p 7, 8, 9, 10,11	p 9	p 9	p 7		p 8	p 10		p 13		p 8	p 10	p 4						p 8, 9	p 8, 9, 10		p 3								p 4				p 15		p 5, 6, 7								p 7			p 5
Discussion
18 Key results	Summarise key results with reference to study objectives	p 4	p 15	p 9	p 10	p 7	p 13	p 10, 11	p 12, 13	p 6, 7	p 12	p 94, 153, 167, 168, 169	p 8, 9	p 11, 12	p 4	p 5	p 4, 5, 6	p 5	p 8		p 10	p 10	p 5	p 4	p 8	p 5, 6, 7, 8	p 8, 9, 10	p 126, 127, 128, 129, 130, 131, 132	p 6, 7	p 6, 7	p 126, 140, 235, 236, 237	p 8, 9	p 6	p 5, 8	p 8, 9	p 18	p 17, 30, 31	p 7, 8, 9	p 7	p 8, 11	p 9	p 4	p 3	p 9, 11, 12	p 8	p 8	p 604	p 1, 2, 3	p 7
19 Limitations	Discuss limitations of the study, taking into account sources of potential bias or imprecision. Discuss both direction and magnitude of any potential bias	p 4	p 15	p 10	p 10	p 9	p 15	p 11		p 7	p 13	p 224	p 10	p 13	p 5	p 7		p 5	p 8		p 11	p 10	p 6	p 4	p 9	p 8	p 10		p 7	p 7	p 126, 253, p 238, p 239	p 10			p 8	p 18				p 12	p 9	p 4, 5		p 12	p 9	p 9			p 7
20 Interpretation	Give a cautious overall interpretation of results considering objectives, limitations, multiplicity of analyses, results from similar studies, and other relevant evidence	p 4	p 14	p 10	p10	p 7, 8	p 14	p 10, 11	p 13	p 7		p 170, 171, 172, 199	p 9	p 13	p 5	p 7	p 5, 6	p 5	p 8	p 24, 25	p 11, 12, 13	p 11	p 5		p 9	p 8	p 10, 11	p 132, 133	p 7	p 8, 9	p 240, 258	p 10			p 9	p 18	p 18, 32	p 9		p 12	p 10				p 9	p 9	p 604
21 Genereneralisability	Discuss the generalisability (external validity) of the study results						p 15		p 13										p 8		p 12					p 8											p 32			p 12
Other information
22 Funding	Give the source of funding and the role of the funders for the present study and, if applicable, for the original study on which the present article is based		p 15	p 1	p 10	p 9		p 12	p 14	p 7	p 13	p 3	p 10	p 13		p 8	p 6	p 5				p 11			p 9	p 8			p 8	p 10	p 3	p 10			p 10	p 18	p 2	p 9		p 12			p 3	p 13		p 9	p 604		p 8
		15	21	20	20	19	18	18	21	18	17	17	21	15	17	15	10	13	18	15	17	18	18	18	15	20	16	12	17	18	18	18	13	12	14	17	17	18	10	18	14	14	14	15	16	16	11	14	16
																											.
[truncated: 5 more columns]
